# Supplementary material for: In Vitro Antioxidant, Antitumor and Photocatalytic Activities of Silver Nanoparticles Synthesized Using Equisetum Species: A Green Approach
Source: Molecules. 2021 Dec 2;26(23):7325. doi: 10.3390/molecules26237325 (PMC8658848; doi:10.3390/molecules26237325)
Supplement: Supplementary file 1 [file molecules-26-07325-s001.zip]

Archive with 1 entries (1 files):
- molecules-1484991-supplementary.pdf
